# Supplementary material for: The Expression of the Endocannabinoid Receptors CB2 and GPR55 Is Highly Increased during the Progression of Alzheimer’s Disease in AppNL-G-F Knock-In Mice
Source: Biology (Basel). 2023 May 31;12(6):805. doi: 10.3390/biology12060805 (PMC10295339; doi:10.3390/biology12060805)
Supplement: Supplementary file 1 [file biology-12-00805-s001.zip]

Archive with 1 entries (1 files):
- biology-2315023-supplementary.pdf
